# Supplementary material for: UVB Irradiation-Induced Transcriptional Changes in Lignin- and Flavonoid Biosynthesis and Indole/Tryptophan-Auxin-Responsive Genes in Rice Seedlings
Source: Plants (Basel). 2022 Jun 20;11(12):1618. doi: 10.3390/plants11121618 (PMC9229965; doi:10.3390/plants11121618)
Supplement: Supplementary file 1 [file plants-11-01618-s001.zip]

Archive with 1 entries (1 files):
- plants-1689596-supplementary.pdf
